# Supplementary material for: De novo transcriptome assembly databases for the central nervous system of the medicinal leech
Source: Sci Data. 2015 Apr 28;2:150015. doi: 10.1038/sdata.2015.15 (PMC4412018; doi:10.1038/sdata.2015.15)
Supplement: Supplementary file 1 [file sdata201515-isa1.zip]

Archive with 3 entries (3 files):
- i_Investigation.txt
- s_study_Shefi.txt
- a_assay_Shefi.txt
