# Supplementary material for: De novo transcriptome assembly databases for the central nervous system of the medicinal leech
Source: Sci Data. 2015 Apr 28;2:150015. doi: 10.1038/sdata.2015.15 (PMC4412018; doi:10.1038/sdata.2015.15)
Supplement: Supplementary file 1 [file sdata201515-isa1.zip › a_assay_Shefi.txt]

Sample Name	Protocol REF	Parameter Value[RNA extraction kit]	Parameter Value[RNA extraction kit manufacturer]	Protocol REF	Parameter Value[RNA amplification kit]	Parameter Value[RNA amplification kit manufacturer]	Protocol REF	Parameter Value[sequencing instrument]	Parameter Value[sequencing instrument manufacturer]	Assay Name	Raw Data File	Comment [Data Repository]	Comment [Data Record Accession]	Comment [Data Record URI]	Protocol REF	Parameter Value[assembler]	Derived Data File	Comment [Data Repository]	Comment [Data Record Accession]	Comment [Data Record URI]	Protocol REF	Parameter Value[alignment search tool]	Derived Data File	Comment [Data Repository]	Comment [Data Record Accession]	Comment [Data Record URI]	Factor Value[replicate type]
1_ganglion-number_2	CNS/Ganglia collection	RNeasy Lipid Tissue	Qiagen	RNA amplification	Ovation Kit v2.0	NuGEN	Illumina sequencing	Hiseq2000	Illumina	1_ganglion-number_2	SRR799260	NCBI Sequence Read Archive	SRP020225	http://www.ncbi.nlm.nih.gov/sra?term=SRP020225	De novo assembly	Trinity version trinityrnaseq_r2012-03-17	GSM1109855	Gene Expression Omibus	GSE45569	http://www.ncbi.nlm.nih.gov/geo/query/acc.cgi?acc=GSE45569	Annotation dataset	BLASTX version 2.2.23	Supplementary_Table_1.csv	figshare	10.6084/m9.figshare.1289242	http://dx.doi.org/10.6084/m9.figshare.1289242	single animal
2_ganglion-number_10	CNS/Ganglia collection	RNeasy Lipid Tissue	Qiagen	RNA amplification	Ovation Kit v2.0	NuGEN	Illumina sequencing	Hiseq2000	Illumina	2_ganglion-number_10	SRR799261	NCBI Sequence Read Archive	SRP020225	http://www.ncbi.nlm.nih.gov/sra?term=SRP020225	De novo assembly	Trinity version trinityrnaseq_r2012-03-17	GSM1109856	Gene Expression Omibus	GSE45569	http://www.ncbi.nlm.nih.gov/geo/query/acc.cgi?acc=GSE45569	Annotation dataset	BLASTX version 2.2.23	Supplementary_Table_1.csv	figshare	10.6084/m9.figshare.1289242	http://dx.doi.org/10.6084/m9.figshare.1289242	single animal
3_ganglion-number_19	CNS/Ganglia collection	RNeasy Lipid Tissue	Qiagen	RNA amplification	Ovation Kit v2.0	NuGEN	Illumina sequencing	Hiseq2000	Illumina	3_ganglion-number_19	SRR799262	NCBI Sequence Read Archive	SRP020225	http://www.ncbi.nlm.nih.gov/sra?term=SRP020225	De novo assembly	Trinity version trinityrnaseq_r2012-03-17	GSM1109857	Gene Expression Omibus	GSE45569	http://www.ncbi.nlm.nih.gov/geo/query/acc.cgi?acc=GSE45569	Annotation dataset	BLASTX version 2.2.23	Supplementary_Table_1.csv	figshare	10.6084/m9.figshare.1289242	http://dx.doi.org/10.6084/m9.figshare.1289242	single animal
4_ganglion-number_2	CNS/Ganglia collection	RNeasy Lipid Tissue	Qiagen	RNA amplification	Ovation Kit v2.0	NuGEN	Illumina sequencing	Hiseq2000	Illumina	4_ganglion-number_2	SRR799263	NCBI Sequence Read Archive	SRP020225	http://www.ncbi.nlm.nih.gov/sra?term=SRP020225	De novo assembly	Trinity version trinityrnaseq_r2012-03-17	GSM1109858	Gene Expression Omibus	GSE45569	http://www.ncbi.nlm.nih.gov/geo/query/acc.cgi?acc=GSE45569	Annotation dataset	BLASTX version 2.2.23	Supplementary_Table_1.csv	figshare	10.6084/m9.figshare.1289242	http://dx.doi.org/10.6084/m9.figshare.1289242	single animal
5_ganglion-number_10	CNS/Ganglia collection	RNeasy Lipid Tissue	Qiagen	RNA amplification	Ovation Kit v2.0	NuGEN	Illumina sequencing	Hiseq2000	Illumina	5_ganglion-number_10	SRR799264	NCBI Sequence Read Archive	SRP020225	http://www.ncbi.nlm.nih.gov/sra?term=SRP020225	De novo assembly	Trinity version trinityrnaseq_r2012-03-17	GSM1109859	Gene Expression Omibus	GSE45569	http://www.ncbi.nlm.nih.gov/geo/query/acc.cgi?acc=GSE45569	Annotation dataset	BLASTX version 2.2.23	Supplementary_Table_1.csv	figshare	10.6084/m9.figshare.1289242	http://dx.doi.org/10.6084/m9.figshare.1289242	single animal
6_ganglion-number_19	CNS/Ganglia collection	RNeasy Lipid Tissue	Qiagen	RNA amplification	Ovation Kit v2.0	NuGEN	Illumina sequencing	Hiseq2000	Illumina	6_ganglion-number_19	SRR799265	NCBI Sequence Read Archive	SRP020225	http://www.ncbi.nlm.nih.gov/sra?term=SRP020225	De novo assembly	Trinity version trinityrnaseq_r2012-03-17	GSM1109860	Gene Expression Omibus	GSE45569	http://www.ncbi.nlm.nih.gov/geo/query/acc.cgi?acc=GSE45569	Annotation dataset	BLASTX version 2.2.23	Supplementary_Table_1.csv	figshare	10.6084/m9.figshare.1289242	http://dx.doi.org/10.6084/m9.figshare.1289242	single animal
7_ganglion-number_2	CNS/Ganglia collection	RNeasy Lipid Tissue	Qiagen	RNA amplification	Ovation Kit v2.0	NuGEN	Illumina sequencing	Hiseq2000	Illumina	7_ganglion-number_2	SRR799266	NCBI Sequence Read Archive	SRP020225	http://www.ncbi.nlm.nih.gov/sra?term=SRP020225	De novo assembly	Trinity version trinityrnaseq_r2012-03-17	GSM1109861	Gene Expression Omibus	GSE45569	http://www.ncbi.nlm.nih.gov/geo/query/acc.cgi?acc=GSE45569	Annotation dataset	BLASTX version 2.2.23	Supplementary_Table_1.csv	figshare	10.6084/m9.figshare.1289242	http://dx.doi.org/10.6084/m9.figshare.1289242	single animal
8_ganglion-number_10	CNS/Ganglia collection	RNeasy Lipid Tissue	Qiagen	RNA amplification	Ovation Kit v2.0	NuGEN	Illumina sequencing	Hiseq2000	Illumina	8_ganglion-number_10	SRR799267	NCBI Sequence Read Archive	SRP020225	http://www.ncbi.nlm.nih.gov/sra?term=SRP020225	De novo assembly	Trinity version trinityrnaseq_r2012-03-17	GSM1109862	Gene Expression Omibus	GSE45569	http://www.ncbi.nlm.nih.gov/geo/query/acc.cgi?acc=GSE45569	Annotation dataset	BLASTX version 2.2.23	Supplementary_Table_1.csv	figshare	10.6084/m9.figshare.1289242	http://dx.doi.org/10.6084/m9.figshare.1289242	single animal
9_ganglion-number_19	CNS/Ganglia collection	RNeasy Lipid Tissue	Qiagen	RNA amplification	Ovation Kit v2.0	NuGEN	Illumina sequencing	Hiseq2000	Illumina	9_ganglion-number_19	SRR799268	NCBI Sequence Read Archive	SRP020225	http://www.ncbi.nlm.nih.gov/sra?term=SRP020225	De novo assembly	Trinity version trinityrnaseq_r2012-03-17	GSM1109863	Gene Expression Omibus	GSE45569	http://www.ncbi.nlm.nih.gov/geo/query/acc.cgi?acc=GSE45569	Annotation dataset	BLASTX version 2.2.23	Supplementary_Table_1.csv	figshare	10.6084/m9.figshare.1289242	http://dx.doi.org/10.6084/m9.figshare.1289242	single animal
10_ganglion-number_10	CNS/Ganglia collection	RNeasy Lipid Tissue	Qiagen	RNA amplification	Ovation Kit v2.0	NuGEN	Illumina sequencing	Hiseq2000	Illumina	10_ganglion-number_10	SRR799269	NCBI Sequence Read Archive	SRP020225	http://www.ncbi.nlm.nih.gov/sra?term=SRP020225	De novo assembly	Trinity version trinityrnaseq_r2012-03-17	GSM1109864	Gene Expression Omibus	GSE45569	http://www.ncbi.nlm.nih.gov/geo/query/acc.cgi?acc=GSE45569	Annotation dataset	BLASTX version 2.2.23	Supplementary_Table_1.csv	figshare	10.6084/m9.figshare.1289242	http://dx.doi.org/10.6084/m9.figshare.1289242	pooled
11_ganglion-number_10	CNS/Ganglia collection	RNeasy Lipid Tissue	Qiagen	RNA amplification	Ovation Kit v2.0	NuGEN	Illumina sequencing	Hiseq2000	Illumina	11_ganglion-number_10	SRR799270	NCBI Sequence Read Archive	SRP020225	http://www.ncbi.nlm.nih.gov/sra?term=SRP020225	De novo assembly	Trinity version trinityrnaseq_r2012-03-17	GSM1109865	Gene Expression Omibus	GSE45569	http://www.ncbi.nlm.nih.gov/geo/query/acc.cgi?acc=GSE45569	Annotation dataset	BLASTX version 2.2.23	Supplementary_Table_1.csv	figshare	10.6084/m9.figshare.1289242	http://dx.doi.org/10.6084/m9.figshare.1289242	pooled
12_ganglion-number_10	CNS/Ganglia collection	RNeasy Lipid Tissue	Qiagen	RNA amplification	Ovation Kit v2.0	NuGEN	Illumina sequencing	Hiseq2000	Illumina	12_ganglion-number_10	SRR799271	NCBI Sequence Read Archive	SRP020225	http://www.ncbi.nlm.nih.gov/sra?term=SRP020225	De novo assembly	Trinity version trinityrnaseq_r2012-03-17	GSM1109866	Gene Expression Omibus	GSE45569	http://www.ncbi.nlm.nih.gov/geo/query/acc.cgi?acc=GSE45569	Annotation dataset	BLASTX version 2.2.23	Supplementary_Table_1.csv	figshare	10.6084/m9.figshare.1289242	http://dx.doi.org/10.6084/m9.figshare.1289242	pooled
